# Supplementary material for: The Diagnostic Value of MicroRNAs as a Biomarker for Hepatocellular Carcinoma: A Meta-Analysis
Source: Biomed Res Int. 2019 Nov 29;2019:5179048. doi: 10.1155/2019/5179048 (PMC6907051; doi:10.1155/2019/5179048)
Supplement: Supplementary Materials — Table S1: the diagnostic efficacy of miRNAs in the included studies (Supplementary Material 1). Figure S2: the pooled (a) sensitivity, (b) specificity, (c) PLR, (d) NLR, and (e) DOR were obtained using Meta-disc 1.4 software (Supplementary Material 2). [file 5179048.f1.zip › 5179048.f1/Supplementary Material 1 Table S1 The diagnostic efficacy of miRNAs in the included studies.xlsx]

## Sheet: Sheet1
Supplementary Material 1 The diagnostic efficacy of miRNAs in the included studies
Study	Sample	miRNA profiling	HCC vs.HC	AUC (95%CI)	SEN	SPE	Cut-off value
Ali, H. E. A. 2017	serum	miR-126	↓	0.773	0.8	0.643	0.462
		miR-21	↓	0.937	0.8	0.929	4.26
		miR-30c	↓	0.891	0.824	0.776	4.59
		miR-193b	↓	0.755	0.914	0.714	3.28
		miR-122	↓	0.959	0.943	0.929	4.77
		miR-222	↓	0.894	0.829	0.786	4.83
		miR-125b	↓	0.72	0.829	0.751	2.95
Ali, M. A. 2018	serum	miR-661	↑	0.928	0.9714	0.947	11.32
Amr, K. S. 2017	plasma	miR-122	↓	na	0.875	0.95	0.67
		miR-224	↑	na	0.925	0.9	1.2
Bhattacharya, S. 2016	serum	miR-30e	↓	0.930 (0.864, 0.997)	0.9167	0.7143	na
		miR-223	↓	1	1	1	na
Chen, X. 2019	serum	miR-195	↓	0.876 ( 0.817, 0.907)	0.767	0.77	1.685
Chen, Y. 2015	plasma	miR-15b-5p	↑	0.871	0.872	0.742	0.807
		miR-338-5p	↑	0.909	0.723	0.9968	1.784
		miR-764	↑	0.811	0.702	0.839	1.465
Dai, M. 2019	serum	miR-122	↑	0.954(0.907, 1.000)	0.9	0.94	2.8
El Mahdy, H. 2019	plasma	miR-215	↓	0.93	0.8	0.967	2.3
Han, J. 2019	plasma	miR-148a	↓	0.980( 0.960, 0.999 )	0.979	0.927	8.12
Li, L. H. 2012	serum	miR-18a	↑	0.881 (0.829, 0.933)	0.861	0.75	1.765
Li, L. M. 2010	serum	miR-375/miR-25/let-7f	na	0.9967	0.979	0.991	na
		miR-23b/miR-423/miR-375/miR-23a/miR-342-3p	na	0.999	0.969	0.994	na
		miR-375	na	0.96	1	0.96	na
Luo, J. 2013	plasma	miRNA-122a	↓	0.707 (0.632, 0.774)	0.706	0.671	1.205
Lv, Z. H. 2018	tissue	miR-21	↑	0.738 (0.654, 0.817)	0.786	0.621	na
		miR-122	↓	0.648 (0.556, 0.739)	0.554	0.801	na
		miR-15b	↑	0.683 (0.596, 0.769)	0.577	0.568	na
		miR-21/122	na	0.860 (0.799, 0.921)	0.785	0.771	na
		miR-21/15b	na	0.735 (0.653, 0.817)	0.648	0.745	na
		miR-122/15b	na	0.863 (0.799, 0.927)	0.882	0.775	na
		miR-21/122/15b	na	0.885 (0.828, 0.943)	0.897	0.731	na
Lv, Z. H. 2018	serum	miR-21	↑	0.771 (0.654, 0.888)	0.691	0.783	na
		miR-214	↓	0.733 (0.610, 0.856)	0.793	0.696	na
		miR-15b	↑	0.809 (0.712, 0.905)	0.897	0.631	na
		miR-21/214	na	0.828 (0.730, 0.925)	0.931	0.597	na
		miR-21/15b	na	0.830 (0.730, 0.929)	0.724	0.87	na
		miR-214/15b	na	0.868 (0.787, 0.949)	0.891	0.87	na
		miR-21/214/15b	na	0.887 (0.813, 0.961)	0.803	0.87	na
Matboli, M. 2017	serum	miR-16	↑	0.975	0.971	0.97	1.817
		miR-146a	↓	0.938	0.914	0.829	1.526
Ning, S. 2019	serum	miR-155	↑	0.840( 0.739, 0.941)	0.933	0.7	na
		miR-96	↑	0.824( 0.722, 0.927)	0.7	0.867	na
		miR-99a	↓	0.799( 0.687, 0.912)	0.733	0.833	na
		miRNA panel	na	0.931( 0.870, 0.992)	0.767	0.967	na
Shaheen, N. M. H. 2018	plasma	miR-150	↓	0.638 (0.512, 0.763)	0.6	0.7	0.67453
Shaker, O. 2019	serum	miR-129-5p	↓	0.997	1	0.972	0.43
Shen, J. 2013	plasma	miR-483-5p	↑	0.827	0.551	0.857	na
Shen, X. 2018	serum	miR-574-3p	↑	0.837 (0.763, 0.910)	0.771	0.822	1.809
Tan, Y. 2014	serum	miRNA panel	na	0.893 (0.849, 0.94)	0.828	0.833	na
Tomimaru, Y. 2012	plasma	miRNA-21	↑	0.953 (0.924, 0.983)	0.873	0.92	-0.108
Wang, F. 2016	serum	miR-148a	↓	0.746 (0.663, 0.818)	0.436	0.961	2.6
		miR-148b	↓	0.669 (0.582, 0.749)	0.509	0.803	1.6
		miR-152	↓	0.731 (0.647, 0.805)	0.691	0.684	1.3
Wang, Y. 2018	serum	miR-122	↑	0.990 (0.945, 1.000)	1	0.92	na
Xie, Y. 2014	serum	miR-101	↑	0.788 (0.693, 0.865)	0.761	0.7	8.99
Xu, L. J. 2018	serum	miR-125b	↓	0.94 (0.91, 0.98)	0.83	0.96	2.45
Yang, L. 2016	serum	miR-218	↓	0.734 (0.68, 0.789)	0.667	0.691	0.61
Yin, J. 2015	serum	miR-375	↓	0.637 (0.560, 0.741)	0.523	0.727	1.192
		miR-199a-3p	↓	0.883 (0.827, 0.938)	0.718	0.861	2.133
Yu, F. 2015	serum	miR-150	↓	0.931 (0.900, 0.962)	0.825	0.837	0.72
Zhang, Z. 2014	serum	miR-143	↑	0.795 (0.682, 0.915)	0.73	0.83	2.21
		miR-215	↑	0.816 (0.721, 0.973)	0.8	0.91	4.62
Zhou, J. 2011	plasma	miRNA panel	na	0.941 (0.905, 0.966)	0.832	0.939	na
Zhu, H. T. 2017	serum	miRNA panel	na	0.823	0.685	0.952	3.29
Zhu, S. 2018	serum	miR-205	↓	0.784(0.661, 0.906)	0.76	0.73	47.43
Zuo, D. 2016	serum	miR-125b	↓	0.822 (0.714, 0.930)	0.815	0.867	0.425
		miR-223	↓	0.822 (0.714, 0.930)	0.907	0.633	0.798
		miR-27a	↓	0.809 (0.701, 0.918)	0.926	0.733	0.628
		miR-26a	↓	0.685 (0.551, 0.819)	0.907	0.6	0.395
		miRNA panel	na	0.910 (0.845, 0.975)	0.852	0.933	na
na: not available; ↑: up-regulated; ↓: down-regulated; SEN: sensitivity; SPE: specificity; AUC: area under the curve
